# Supplementary material for: Attacking quantum key distribution by light injection via ventilation openings
Source: PLoS One. 2020 Aug 3;15(8):e0236630. doi: 10.1371/journal.pone.0236630 (PMC7398518; doi:10.1371/journal.pone.0236630)
Supplement: S1 Data — (ZIP) [file pone.0236630.s001.zip]

Archive with 18 entries (16 files):
- SupportingData/Clavis/
- SupportingData/Clavis/CountStatistics.txt
- SupportingData/Clavis/KRateBB84Approx.py
- SupportingData/Clavis/KRateBB84Opt.py
- SupportingData/Clavis/KRateSARG.py
- SupportingData/Clavis/RBB84.pdf
- SupportingData/Clavis/RBB84Opt.pdf
- SupportingData/Clavis/READMEClavis.txt
- SupportingData/Clavis/RSARG04.pdf
- SupportingData/QRNG/
- SupportingData/QRNG/FlashlightAttack.dat
- SupportingData/QRNG/NormalRun.dat
- SupportingData/QRNG/READMEQRNG.txt
- SupportingData/QRNG/ReportEntFlashlightAttack.txt
- SupportingData/QRNG/ReportEntNormalRun.txt
- SupportingData/QRNG/ReportFIPSFlashlightAttack.txt
- SupportingData/QRNG/ReportFIPSNormalRun.txt
- SupportingData/README.txt
