# Supplementary material for: Attacking quantum key distribution by light injection via ventilation openings
Source: PLoS One. 2020 Aug 3;15(8):e0236630. doi: 10.1371/journal.pone.0236630 (PMC7398518; doi:10.1371/journal.pone.0236630)
Supplement: S1 Data — (ZIP) [file pone.0236630.s001.zip › SupportingData/Clavis/CountStatistics.txt]

 In the experiment, a 1536 nm laser (Alcatel 1905 LMI 3CN 00302 CG) was connected to a fiber collimator and set to produce 17.2 mW of output. The injected photons were collected at the output of the fiber spool, which was connected to an id201 single photon detection module from IDQuantique.

The detection module was set with a 0.1 detection effiency, a 20 ns detection gate and a sampling period of 100 kHz. The mean photon numbers we use are the mean values provided by the detector for a 20 s integration time. 

For a Poissonian source (coherent light from our laser) the mean photon count of 58.95 Hz corresponds to a standard deviation of s_p=1.72 photons per second.
For a Poissonian dark count distribution the measured mean dark count rate of 25.7 Hz corresponds to a standard deviation of s_{dc}=1.13 photons per second.

The uncertainty in the estimated mean photon number per gate, s, computed from Eq. (7) can be calculated from a linearized approximation of Eq. (7) for a small exponent (low mean photon number) so that:

s^2=sqrt(s_{dc}^2+s_{c}^2)/(eta_d*f_s)=0.21e-3.
