# Supplementary material for: Attacking quantum key distribution by light injection via ventilation openings
Source: PLoS One. 2020 Aug 3;15(8):e0236630. doi: 10.1371/journal.pone.0236630 (PMC7398518; doi:10.1371/journal.pone.0236630)
Supplement: S1 Data — (ZIP) [file pone.0236630.s001.zip › SupportingData/Clavis/READMEClavis.txt]

Count statistics from our experiment and description of the equipment:


- CountStatistics.txt


Source code for the graphs:


- KRateBB84Approx.py  for BB84 (using the approximation that the optimal mean photon number is the channel tranmsission).


- KRateBB84Opt.py     for BB84 (optimizing by brute force). 
This script helps to check that in no case we get a better rate under the attack.


- KRateSARG.py  for the SARG protocol.
