# Supplementary material for: Attacking quantum key distribution by light injection via ventilation openings
Source: PLoS One. 2020 Aug 3;15(8):e0236630. doi: 10.1371/journal.pone.0236630 (PMC7398518; doi:10.1371/journal.pone.0236630)
Supplement: S1 Data — (ZIP) [file pone.0236630.s001.zip › SupportingData/QRNG/READMEQRNG.txt]

This folder contains two samples from the QRNG:


- NormalRun.dat            
Random bits generated under normal operation.


- FlashlightAttack.dat     
Random bits generated under a light injection attack (Mini-Maglite AA LED Flashlight directed at an angle through a ventilation hole).


The results from the randomness test of ent (chi-square, among others) and rngtest (FIPS-140-2) are included in the files:


- ReportEntNormalRun.txt

- ReportEntFlashlightAttack.txt

- ReportFIPSNormalRun.txt

- ReportFIPSFlashlightAttack.txt


The bit statistics (ratio of 0s and 1s) have been extracted with the (unoptimized) Python script


- BitStatistics.py
