# Supplementary material for: Attacking quantum key distribution by light injection via ventilation openings
Source: PLoS One. 2020 Aug 3;15(8):e0236630. doi: 10.1371/journal.pone.0236630 (PMC7398518; doi:10.1371/journal.pone.0236630)
Supplement: S1 Data — (ZIP) [file pone.0236630.s001.zip › SupportingData/QRNG/ReportEntFlashlightAttack.txt]

Entropy = 2.250160 bits per byte.


Optimum compression would reduce the size
of this 15213056 byte file by 71 percent.


Chi square distribution for 15213056 samples is 1819381456.63, and randomly

would exceed this value 0.01 percent of the times.


Arithmetic mean value of data bytes is 207.8533 (127.5 = random).

Monte Carlo value for Pi is 0.727038240 (error 76.86 percent).

Serial correlation coefficient is 0.704429 (totally uncorrelated = 0.0).
