# Supplementary material for: Attacking quantum key distribution by light injection via ventilation openings
Source: PLoS One. 2020 Aug 3;15(8):e0236630. doi: 10.1371/journal.pone.0236630 (PMC7398518; doi:10.1371/journal.pone.0236630)
Supplement: S1 Data — (ZIP) [file pone.0236630.s001.zip › SupportingData/QRNG/ReportEntNormalRun.txt]

Entropy = 7.999987 bits per byte.


Optimum compression would reduce the size
of this 14282752 byte file by 0 percent.


Chi square distribution for 14282752 samples is 260.65, and randomly

would exceed this value 50.00 percent of the times.


Arithmetic mean value of data bytes is 127.4997 (127.5 = random).

Monte Carlo value for Pi is 3.141017401 (error 0.02 percent).

Serial correlation coefficient is -0.000226 (totally uncorrelated = 0.0).
