# Supplementary material for: Attacking quantum key distribution by light injection via ventilation openings
Source: PLoS One. 2020 Aug 3;15(8):e0236630. doi: 10.1371/journal.pone.0236630 (PMC7398518; doi:10.1371/journal.pone.0236630)
Supplement: S1 Data — (ZIP) [file pone.0236630.s001.zip › SupportingData/QRNG/ReportFIPSFlashlightAttack.txt]

rngtest 2-unofficial-mt.14
Copyright (c) 2004 by Henrique de Moraes Holschuh
This is free software; see the source for copying conditions.  There is NO warranty; not even for MERCHANTABILITY or FITNESS FOR A PARTICULAR PURPOSE.

rngtest: 

starting FIPS tests...

rngtest: entropy source exhausted!

rngtest: bits received from input: 121704448

rngtest: FIPS 140-2 successes: 0

rngtest: FIPS 140-2 failures: 6085

rngtest: FIPS 140-2(2001-10-10) Monobit: 6085

rngtest: FIPS 140-2(2001-10-10) Poker: 6085

rngtest: FIPS 140-2(2001-10-10) Runs: 6085

rngtest: FIPS 140-2(2001-10-10) Long run: 6085

rngtest: FIPS 140-2(2001-10-10) Continuous run: 6085

rngtest: input channel speed: (min=15.090; avg=4715.674; max=19073.486)Mibits/s

rngtest: FIPS tests speed: (min=20.205; avg=149.814; max=200.774)Mibits/s

rngtest: Program run time: 801274 microseconds
