# Supplementary material for: Attacking quantum key distribution by light injection via ventilation openings
Source: PLoS One. 2020 Aug 3;15(8):e0236630. doi: 10.1371/journal.pone.0236630 (PMC7398518; doi:10.1371/journal.pone.0236630)
Supplement: S1 Data — (ZIP) [file pone.0236630.s001.zip › SupportingData/QRNG/ReportFIPSNormalRun.txt]

rngtest 2-unofficial-mt.14
Copyright (c) 2004 by Henrique de Moraes Holschuh
This is free software; see the source for copying conditions.  There is NO warranty; not even for MERCHANTABILITY or FITNESS FOR A PARTICULAR PURPOSE.


rngtest: starting FIPS tests...

rngtest: entropy source exhausted!

rngtest: bits received from input: 114262016

rngtest: FIPS 140-2 successes: 5713

rngtest: FIPS 140-2 failures: 0

rngtest: FIPS 140-2(2001-10-10) Monobit: 0

rngtest: FIPS 140-2(2001-10-10) Poker: 0

rngtest: FIPS 140-2(2001-10-10) Runs: 0

rngtest: FIPS 140-2(2001-10-10) Long run: 0

rngtest: FIPS 140-2(2001-10-10) Continuous run: 0

rngtest: input channel speed: (min=89.969; avg=5324.546; max=19073.486)Mibits/s

rngtest: FIPS tests speed: (min=19.724; avg=97.686; max=117.738)Mibits/s

rngtest: Program run time: 1137688 microseconds
