# Supplementary material for: Attacking quantum key distribution by light injection via ventilation openings
Source: PLoS One. 2020 Aug 3;15(8):e0236630. doi: 10.1371/journal.pone.0236630 (PMC7398518; doi:10.1371/journal.pone.0236630)
Supplement: S1 Data — (ZIP) [file pone.0236630.s001.zip › SupportingData/README.txt]

The folder Clavis contains the files with the data for the attack on the Quantum Key Distribution platform. It includes the photon count statistics and the code used to generate the Figures.

The folder QRNG contains the files with the data for the attack on the Quantum Random Number Generator. It includes two output samples (under normal operation and under the attack) as well as the results of different randomness tests on these samples.
